# Supplementary material for: Form-Stable Phase-Change Materials Using Chemical Vapor Deposition-Derived Porous Supports: Carbon Nanotube/Diatomite Hybrid Powder and Carbon Nanotube Sponges
Source: Materials (Basel). 2024 Nov 22;17(23):5721. doi: 10.3390/ma17235721 (PMC11642659; doi:10.3390/ma17235721)
Supplement: Supplementary file 1 [file materials-17-05721-s001.zip]

Archive with 1 entries (1 files):
- materials-3310216-supplementary.pdf
